# Supplementary material for: Newly Designed Poxviral Promoters to Improve Immunogenicity and Efficacy of MVA-NP Candidate Vaccines against Lethal Influenza Virus Infection in Mice
Source: Pathogens. 2023 Jun 23;12(7):867. doi: 10.3390/pathogens12070867 (PMC10383309; doi:10.3390/pathogens12070867)
Supplement: Supplementary file 1 [file pathogens-12-00867-s001.zip]

Archive with 1 entries (1 files):
- pathogens-2412352-supplementary.pdf
